# Supplementary material for: Cyclical palmitoylation regulates TLR9 signalling and systemic autoimmunity in mice
Source: Nat Commun. 2024 Jan 2;15:1. doi: 10.1038/s41467-023-43650-z (PMC10762000; doi:10.1038/s41467-023-43650-z)
Supplement: Supplementary file 4 — Source data [file 41467_2023_43650_MOESM4_ESM.zip › Source data.xlsx]

## Sheet: Figure1
			Raw data
		Fig1.A	Spleen Weight (g)			Spleen cell numbers (x107)
			B6	Ppt1+/+ B6.Sle1yaa	Ppt1-/- B6.Sle1yaa	B6	Ppt1+/+ B6.Sle1yaa	Ppt1-/- B6.Sle1yaa
			0.069	0.32	0.12	9.86	26	10.6
			0.064	0.62	0.17	11.36	28	14
			0.069	0.55	0.17	9.13	20	8.6
			0.065	0.74	0.1	7.9	28	7.6
			0.06	0.44	0.1	8.2	30	9
				0.92	0.12		32	14
				0.26	0.26		22	22
				0.48	0.23		25	20
				0.5	0.08		28	6.9
				0.24	0.31		13	24
				0.72	0.12		28	9
				0.16	0.16		11	11
				0.74	0.3		30	21
				0.33	0.15		17	14
				0.6	0.14		10	9
				Spleen Weight (g)			Spleen cell numbers (x107)
				Ppt1+/+ B6.Sle1yaa	Ppt1-/- B6.Sle1yaa		Ppt1+/+ B6.Sle1yaa	Ppt1-/- B6.Sle1yaa
			p-Value	<0.0001****		p-Value	0.0003***
			Raw data
		Fig1.B	Anti-dsDNA IgG U/mL (x103) 8 Weeks			Anti-dsDNA IgG U/mL (x103) 12 Weeks			Anti-dsDNA IgG U/mL (x103) 16 Weeks
			B6	Ppt1+/+ B6.Sle1yaa	Ppt1-/- B6.Sle1yaa	B6	Ppt1+/+ B6.Sle1yaa	Ppt1-/- B6.Sle1yaa	B6	Ppt1+/+ B6.Sle1yaa	Ppt1-/- B6.Sle1yaa
			2.40157	4.50021	1.24414	2.2871	24.7361	2.41429	2.17263	35.7254	5.37782
			1.30774	60.9217	1.44765	1.67659	50.2377	7.1712	1.46037	66.7852	21.6709
			1.68931	8.20144	3.8261	1.82922	57.0933	4.47477	1.93097	80.3054	5.70851
			1.71475	57.7801	1.05336	1.95641	75.2178	1.0152	1.93097	49.6908	5.098
			1.72747	10.2619	1.46037	1.18055	74.76	3.50813	1.4858	28.1703	3.54628
				36.3486	2.79586		45.5826	7.66724		27.7887	6.9041
				6.62428	1.95641		19.8266	18.1223		16.914	33.0416
				11.0505	7.48917		13.6197	12.7294		42.7081	18.2494
				33.296	1.16783		12.3987	1.63843		81.4756	2.46517
				15.2859	4.84362		11.3557	9.68956		58.8231	10.3001
				9.52421	1.26958		8.23959	2.0836		7.71811	2.79586
				4.47477	1.12967		7.28567	3.24103		69.0491	4.93265
				48.8005	3.25374		26.7712	7.14576		52.3872	10.5799
				13.1746	12.0171		26.4786	7.67996		8.99001	7.45101
				22.5993	2.84674		22.0524	10.7452		8.8501	25.8427
				Anti-dsDNA IgG U/mL (x103) 8 Weeks			Anti-dsDNA IgG U/mL (x103) 12 Weeks			Anti-dsDNA IgG U/mL (x103) 16 Weeks
				Ppt1+/+ B6.Sle1yaa	Ppt1-/- B6.Sle1yaa		Ppt1+/+ B6.Sle1yaa	Ppt1-/- B6.Sle1yaa		Ppt1+/+ B6.Sle1yaa	Ppt1-/- B6.Sle1yaa
			p-Value	0.000663***		p-Value	0.000316***		p-Value	0.000125***
			Raw data
		Fig1.C	Anti-RNP/Sm IgG U/mL (x103)
			B6	Ppt1+/+ B6.Sle1yaa	Ppt1-/- B6.Sle1yaa
			4.92278	48.8172	16.3901
			4.54111	38.571	15.0072
			6.55002	100.218	19.9975
			5.33312	49.1095	41.1829
			3.89337	58.2524	26.6859
				27.6863	15.9451
				41.3893	20.0214
				41.9611	16.4642
				42.328	16.3318
				113.277	16.6782
				23.0398	19.9498
				23.4575	35.953
				52.8362	68.0201
				26.4071	21.9272
				28.6498	27.2528
				Anti-RNP/Sm IgG U/mL (x103)
				Ppt1+/+ B6.Sle1yaa	Ppt1-/- B6.Sle1yaa
			p-Value	0.0106*
			Raw data
		Fig1.D	Total IgG U/mL (x107) 8 Weeks			Total IgG U/mL (x107) 12 Weeks			Total IgG U/mL (x107) 16 Weeks
			B6	Ppt1+/+ B6.Sle1yaa	Ppt1-/- B6.Sle1yaa	B6	Ppt1+/+ B6.Sle1yaa	Ppt1-/- B6.Sle1yaa	B6	Ppt1+/+ B6.Sle1yaa	Ppt1-/- B6.Sle1yaa
			0.100851	0.182766	0.0560539	0.0641601	0.691321	0.0991446	0.0961581	0.731852	0.275774
			0.0923183	0.388833	0.0837855	0.0773859	1.19262	0.261268	0.0675732	0.91616	0.402912
			0.0688531	0.346596	0.0940249	0.0837855	1.26558	0.181486	0.060747	1.14484	0.232683
			0.0679998	0.49464	0.0338686	0.128583	0.957118	0.0624535	0.0918917	0.950291	0.142235
			0.0863454	0.271934	0.0688531	0.102558	0.742518	0.102558	0.135409	1.09236	0.153328
				0.276627	0.151195		0.805234	0.266814		0.920427	0.296679
				0.347876	0.0846388		0.643537	0.245482		0.873496	0.399926
				0.419125	0.178926		0.774516	0.28516		0.795848	0.505306
				0.508292	0.0650134		0.799261	0.11365		0.765556	0.141382
				0.318437	0.260841		0.479707	0.461789		0.534744	0.617085
				0.33721	0.12261		0.444723	0.0957314		0.327824	0.157168
				0.242496	0.0790925		0.257428	0.239083		1.48743	0.322277
				1.07359	0.163994		1.18921	0.358115		0.561622	0.352569
				0.48952	0.220737		0.698147	0.330383		0.318011	0.343183
				0.280893	0.108957		0.446856	0.431071		0.291986	0.841071
				Total IgG U/mL (x107) 8 Weeks			Total IgG U/mL (x107) 12 Weeks			Total IgG U/mL (x107) 16 Weeks
				Ppt1+/+ B6.Sle1yaa	Ppt1-/- B6.Sle1yaa		Ppt1+/+ B6.Sle1yaa	Ppt1-/- B6.Sle1yaa		Ppt1+/+ B6.Sle1yaa	Ppt1-/- B6.Sle1yaa
			p-Value	0.000032****		p-Value	<0.0001****		p-Value	0.000163***
			Raw data
		Fig1.E	Glomerulus aera um2 (x103)
			B6	Ppt1+/+ B6.Sle1yaa	Ppt1-/- B6.Sle1yaa
			4.88409	27.361	22.451
			2.89889	26.827	14.154
			2.24113	27.161	17.474
			2.79225	28.554	15.608
			2.74021	28.831	17.63
			3.0132	21.047	16.429
			3.53019	19.487	15.667
			3.30668	26.541	12.209
			5.50686	31.612	12.493
			3.4227	27.419	15.281
			2.74447	42.482	12.275
			4.25022	26.135	15.577
			3.26231	30.023	16.675
			3.13179	32.408	10.266
			2.02103	40.265	9.944
			1.37949	29.234	14.16
			1.94254	37.074	12.359
			2.78713	33.977	10.673
			2.74874	35.273	14.023
			3.026	27.418	12.335
			2.57044	32.03	10.105
			1.89306	25.938	12.824
			2.87756	30.55	11.255
			1.39058	55.373	14.086
			2.63783	36.171	16.504
			2.86732	40.203	14.822
			2.95349	32.047	14.586
			2.0816	38.531	13.388
			1.95278	44.91	9.54
			2.602	34.688	12.573
			3.40564	30.828	15.843
			2.16947	35.819	10.33
			2.43991	32.72	13.408
			1.94254	31.882	14.76
			2.82552	20.006	13.663
			2.12085	21.252	14.22
			2.37251	17.573	15.03
			2.96287	21.132	14.103
			2.29061	17.803	12.8
			3.86888	20.046	15.298
				25.877	17.829
				26.463	14.926
				20.428	14.876
				18.972	13.925
				Glomerulus aera um2 (x103)
				Ppt1+/+ B6.Sle1yaa	Ppt1-/- B6.Sle1yaa
			p-Value	<0.0001****
			Raw data
		Fig1.F	MFI of glomerulus (IgG)			MFI of glomerulus (C3)
			B6	Ppt1+/+ B6.Sle1yaa	Ppt1-/- B6.Sle1yaa	B6	Ppt1+/+ B6.Sle1yaa	Ppt1-/- B6.Sle1yaa
			14.7	67.3	36.3	9.9	25.3	20
			9.7	76.1	32.5	6.8	31.7	19.8
			9.4	59.1	37.3	3.6	27.2	13.5
			7.2	70	38	8.9	28.6	15.7
			6	49.7	27.4	9.6	21.6	17.1
			8.4	73	34.4	8.2	32.9	19.2
			5.1	60.2	42.8	5.1	27.6	21.2
			10.7	66.2	28.6	6.8	24.8	19.2
			5.9	72.7	31.6	7.5	23.7	18.6
			7.3	64.2	36	5.6	23.9	16.2
			9.4	59.6	39.5	11	29.7	13.6
			7.8	63.3	46.5	7.4	20.9	16
			10.1	84.9	37.5	7.8	31.5	19.4
			7.4	68.8	41.8	5.9	32.9	15.5
			4.5	72.5	35.9	7.4	32.2	17
			5.5	56	33.2	5.3	21.4	11.6
			7.6	43.4	46.3	7.2	23.8	15.7
			7.6	44.2	38.2	10.4	19.5	19.7
			5.8	46.2	36.1	9.3	21	24
			6.8	41.4	42	6.5	26.3	19.1
			9.7	49.1	44	5	29.8	25
			10.9	56.1	49.7	10.2	20.1	25.4
			14.6	51.9	45.5	12.2	27.9	18.3
			22.1	45.8	50.1	10	27.7	18.9
			23.8	43.6	52.6	5.8	28	27
			26.5	42.8	52.4	6.5	28.8	25.5
			21.4	42	59.1	6.1	27.9	25
			21	45.7	55.4	5.9	33.6	18.1
			14.8	52.3	56.6	12.9	28.8	27.2
			31.7	54.8	27.9	10.3	29	27
			27.2	42.9	35.5	10.8	20.2	17.5
			28.6	42.1	38.2	12.6	22.7	20.7
			28.8	40.1	35.1	6.9	24.2	21.7
			21.3	42.2	41.2	5.9	28.5	18.6
			21.86	69	23	18.8	29.2	13.8
			26	61.2	27.9	15.1	37	15.5
			31.1	65.1	24.2	13	36.1	14.4
			13.9	74	23.1	6.8	31.7	10.3
			9.4	65.4	18.6	5.1	31.4	11
			11.1	52.1	20.7	4.1	34.7	11.43
				45.8	21.7		25.8	18.6
				47	52.6		28.8	25.7
				MFI of glomerulus (IgG)			MFI of glomerulus (C3)
				Ppt1+/+ B6.Sle1yaa	Ppt1-/- B6.Sle1yaa		Ppt1+/+ B6.Sle1yaa	Ppt1-/- B6.Sle1yaa
			p-Value	<0.0001****		p-Value	<0.0001****
			Raw data
		Fig1.G	CD11b+ cells (%)			CD11b+ cells (x107)
			B6	Ppt1+/+ B6.Sle1yaa	Ppt1-/- B6.Sle1yaa	B6	Ppt1+/+ B6.Sle1yaa	Ppt1-/- B6.Sle1yaa
			11.8	14.2	10	1.16	3.69	1.06
			9.87	23.2	11.6	1.12	6.5	1.62
			10.5	27.1	14	0.959	8.67	1.2
			12.6	26.9	11.4	0.995	5.38	0.866
			10.7	23.5	9.89	0.877	5.64	0.89
				20.8	9.62		6.24	1.35
				15.4	13.8		2.97	3.04
				25.7	6.69		5.43	1.16
				13.7	5.77		3.42	0.344
				12.7	12.5		1.46	2.59
				28.3	5.58		6.89	0.436
				5.27	8.2		0.53	0.807
				25.5	13.5		6.51	2.52
				11.9	5.8		1.82	0.727
				9.03	9.28		0.798	0.756
				CD11b+ cells (%)			CD11b+ cells (x107)
				Ppt1+/+ B6.Sle1yaa	Ppt1-/- B6.Sle1yaa		Ppt1+/+ B6.Sle1yaa	Ppt1-/- B6.Sle1yaa
			p-Value	0.0002***		p-Value	<0.0001****
			Raw data
		Fig1.H	CD44+ CD62L- CD4+ T cells (%)			CD44+ CD62L- CD4+ T cells (x107)
			B6	Ppt1+/+ B6.Sle1yaa	Ppt1-/- B6.Sle1yaa	B6	Ppt1+/+ B6.Sle1yaa	Ppt1-/- B6.Sle1yaa
			16.7	80.1	69.8	0.234	1.73	0.385
			20.9	79.3	63	0.296	1.9	0.615
			19.4	83.7	72.5	0.202	2.12	0.23
			21.6	76.5	42.9	0.159	1.57	0.176
			17.3	76.3	47.1	0.149	1.33	0.324
				81	57.1		1.47	0.634
				83	75.2		1.91	1.22
				82.2	64.8		1.42	0.894
				74.8	31.6		1.57	0.167
				76.8	84.7		0.913	1.48
				89.7	63.6		1.76	0.277
				68.8	74		0.879	0.613
				85.4	80.9		2.64	1.14
				78.3	77.2		1.09	0.665
				62.5	70.9		0.565	0.5
				CD44+ CD62L- CD4+ T cells (%)			CD44+ CD62L- CD4+ T cells (x107)
				Ppt1+/+ B6.Sle1yaa	Ppt1-/- B6.Sle1yaa		Ppt1+/+ B6.Sle1yaa	Ppt1-/- B6.Sle1yaa
			p-Value	0.0045**		p-Value	<0.0001****
			Raw data
		Fig1.I	CD44+ CD62L- CD8+ T cells (%)			CD44+ CD62L- CD8+ T cells (x107)
			B6	Ppt1+/+ B6.Sle1yaa	Ppt1-/- B6.Sle1yaa	B6	Ppt1+/+ B6.Sle1yaa	Ppt1-/- B6.Sle1yaa
			4.84	67.2	15.6	0.513	3.64	0.551
			3.62	78.4	29	0.42	4.93	1.67
			2.93	80.5	38.2	0.274	10.2	0.671
			6.76	78.7	12.9	0.458	4.34	0.578
			4.17	78.7	17.2	0.344	3.24	0.891
				89.5	21.2		5.76	1.54
				52.3	61.1		4.82	2.24
				70.4	19.5		5.8	1.3
				56.8	4.12		10.9	0.221
				49.9	34.1		3.47	3.58
				79.8	12.7		9.27	0.576
				29.7	23.6		3.58	0.968
				68.7	44.1		3.69	1.2
				64.2	29.8		2.72	1.19
				13.4	26.6		1.02	1.04
				CD44+ CD62L- CD8+ T cells (%)			CD44+ CD62L- CD8+ T cells (x107)
				Ppt1+/+ B6.Sle1yaa	Ppt1-/- B6.Sle1yaa		Ppt1+/+ B6.Sle1yaa	Ppt1-/- B6.Sle1yaa
			p-Value	<0.0001****		p-Value	<0.0001****
			Raw data
		Fig1.J	CXCR3+ MHC II+ B cells (%)			CXCR3+ MHC II+ B cells (x106)
			B6	Ppt1+/+ B6.Sle1yaa	Ppt1-/- B6.Sle1yaa	B6	Ppt1+/+ B6.Sle1yaa	Ppt1-/- B6.Sle1yaa
			0.79	58.6	40.6	0.00986	1.89	0.466
			1.21	54.4	41.2	0.0193	1.99	0.868
			7.36	53.3	39.9	0.11	1.28	0.378
			0.7	64	18.4	0.00669	1.82	0.129
			0.35	57.1	20.5	0.00394	1.49	0.18
				53.1	46.1		1.53	0.742
				53.9	45.8		1.67	0.946
				34.8	39.3		0.75	0.82
				60.2	4.7		2.44	0.023
				46.4	47.1		1.08	0.864
				52.3	28.4		2.35	0.198
				40.5	50.2		0.55	1.09
				76.2	48.2		4.74	1.97
				57.8	46.6		1.92	0.616
				44.2	45.3		0.69	0.459
				CXCR3+ MHC II+ B cells (%)			CXCR3+ MHC II+ B cells (x106)
				Ppt1+/+ B6.Sle1yaa	Ppt1-/- B6.Sle1yaa		Ppt1+/+ B6.Sle1yaa	Ppt1-/- B6.Sle1yaa
			p-Value	0.0009***		p-Value	0.0009***

## Sheet: Figure 2
			Raw data
		Fig2.A	IFNα (pg/mL) secretion by PBMCs of SLE patients
			DMSO	HDSF
			41.6994	7.48496
			164.016	30.0451
			108.097	1
			19.2462	6.6296
			66.8256	40.6302
			32.2525	2.35354
			40.1313	1
			100.737	27.5051
			80.6364	37.404
			14.4747	1
			108.919	32.1515
			11.0641	1
			31.3205	1
			8.37179	1
			11.5769	5.29487
			20.2949	1
			3.75641	1
			IFNα (pg/mL)
			DMSO	HDSF
		p-Value	0.0006***
			Raw data
		Fig2.B	Spleen Weight (g)		Spleen cell numbers (x108)
			DMSO	HDSF	DMSO	HDSF
			0.25	0.14	2.4	1.06
			0.53	0.2	2.6	1.63
			0.53	0.42	1.96	1.94
			0.24	0.24	2.6	1.76
			0.22	0.1	1.64	0.8
			0.28	0.09	2	0.84
			0.42	0.14	2	1.3
			Spleen Weight (g)			Spleen cell numbers (x108)
			DMSO	HDSF		DMSO	HDSF
		p-Value	0.0330*		p-Value	0.0025**
			Raw data
		Fig2.C	Anti-dsDNA IgG U/mL (x105) 0 Weeks		Anti-dsDNA IgG U/mL (x105) 4 Weeks		Anti-dsDNA IgG U/mL (x105) 8 Weeks
			DMSO	HDSF	DMSO	HDSF	DMSO	HDSF
			0.0479583	0.58943	0.402039	0.309706	0.772462	0.297177
			0.211653	0.035974	0.720167	0.116051	0.366631	0.340756
			0.129942	0.131031	0.925262	0.0863624	0.375075	0.331495
			0.606589	0.423284	0.622114	0.413479	0.702463	0.153365
			0.149008	0.0479583	0.344024	0.261769	0.43091	0.337215
			0.76756	0.243792	0.571181	0.119864	0.943783	0.188229
			0.090448	0.0095541	0.334219	0.415385	0.635188	0.0588531
			Anti-dsDNA IgG U/mL (x105) 0 Weeks			Anti-dsDNA IgG U/mL (x105) 4 Weeks			Anti-dsDNA IgG U/mL (x105) 8 Weeks
			DMSO	HDSF		DMSO	HDSF		DMSO	HDSF
		p-Value	0.398775		p-Value	0.007774**		p-Value	0.004679**
			Raw data
		Fig2.D	Anti-RNP/Sml IgG U/mL (x103) 8 Weeks
			DMSO	HDSF
			74.7586	3.08628
			108.79	31.1021
			82.3211	42.6178
			198.681	23.3676
			56.7116	1
			104.665	55.5085
			62.7272	77.1648
			Anti-RNP/Sml IgG U/mL (x103)
			DMSO	HDSF
		p-Value	0.0239*
			Raw data
		Fig2.E	Total IgG U/mL (x107) 0 Weeks		Total IgG U/mL (x107) 4 Weeks		Total IgG U/mL (x107) 8 Weeks
			DMSO	HDSF	DMSO	HDSF	DMSO	HDSF
			0.453011	1.24825	0.926547	0.502557	1.48296	0.122404
			0.460774	0.511233	0.591145	0.47356	1.49575	0.406891
			0.347527	0.961937	1.32382	0.791838	1.46333	0.194097
			0.858508	1.44324	1.03066	1.19391	1.20852	0.546851
			0.876773	1.45145	1.4494	1.38867	1.48525	0.563975
			0.998239	0.536348	1.31332	1.01993	1.4663	0.446162
			0.173776	0.627448	0.88134	1.27154	1.34232	0.313051
			Total IgG U/mL (x107) 0 Weeks			Total IgG U/mL (x107) 4 Weeks			Total IgG U/mL (x107) 8 Weeks
			DMSO	HDSF		DMSO	HDSF		DMSO	HDSF
		p-Value	0.084077		p-Value	0.337968		p-Value	<0.0001****
			Raw data			Glomerulus aera um2 (x103)
		Fig2.F	Glomerulus aera um2 (x103)				DMSO	HDSF
			DMSO	HDSF		p-Value	<0.0001****
			3.61979	5.068
			4.85766	5.683
			3.94568	3.164
			3.87913	3.714
			4.335	3.777
			4.796	4.229
			2.628	2.513
			5.386	3.26
			6.946	2.174
			7.554	3.781
			4.581	4.625
			3.377	3.99
			3.59	3.663
			14.284	5.383
			4.608	3.266
			8.292	3.738
			3.122	3.53
			13.761	2.876
			6.889	3.62
			9.499	3.765
			5.018	2.984
			4.804	4.092
			8.358	3.496
			15.351	3.507
			3.469	3.503
			9.045	3.884
			6.264	2.947
			3.61	4.286
			3.915	3.323
			8.069	3.095
			7.082	3.058
			6.293	3.375
			6.049	3.219
			5.244	2.966
			5.198	3.655
			3.557	2.758
			4.628	3.066
			3.882	2.861
			3.944	2.705
			4.58	3.586
			Raw data						MFI of glomerulus (IgG)			MFI of glomerulus (C3)
		Fig2.G	MFI of glomerulus (IgG)		MFI of glomerulus (C3)				DMSO	HDSF		DMSO	HDSF
			DMSO	HDSF	DMSO	HDSF		p-Value	<0.0001****		p-Value	<0.0001****
			30.5	25.5	53.4	58.3
			26.7	27.3	51.3	58.8
			23.1	27.7	58.3	57.9
			34.7	25.2	48	51.2
			29.1	19	59.8	67
			30.5	22.4	51.5	46.4
			66.3	21.2	48.8	52.3
			59.3	29.2	50.1	33.3
			46.8	24.2	60.5	34.4
			62.7	29.5	49.5	56.4
			53.8	30.6	47.5	38.5
			49.5	22.1	51.1	50
			42.5	26.9	37	47.7
			34.6	30	51.9	19.5
			52.1	29.6	49.9	18.8
			44.6	29.7	38.3	15.1
			50.2	30.4	51.3	20.3
			36.5	18.5	59.1	16.8
			35.9	15.9	54.9	18.1
			53.5	15	51.4	17.8
			44.8	23.5	44.7	10.5
			50.2	19.3	50	15.4
			46	27.2	34.4	31.4
			15.8	29.2	63	18.6
			12.9	19.7	64.8	15.9
			13	22.7	55.6	13.4
			22.4	23.9	47.7	12.2
			24.7	27.7	47.3	13.1
			17.3	32.1	50	12.3
			16.1	35.3	55.6	16.2
			29.4	27.8	53.1	17.8
			48.8	36.1	43.2	18.4
			59.5	26.2	39.2	20.1
			47.3	13.6	55.9	21.2
			39	23	55.6	19.03
			33.6	20.5	42.3	11.4
			30.7	25.2	57	15.04
			33.94	20.8	47.6	12.5
			45.4	22.3	46.3	62.1
			47.8	20.6	51.2	52.8
			52.8	32.2	53.6	57
			37.1	23.8	52.7	38
			42.3	19.4	50	52.9
			31.4	16	42.5	53.8
			38.8	18.3	54.1	35.7
			50.6	17.6	31	36.4
			46.5	18.9	57.6	39.6
			26.1	18.8	61.8	46.5
			19.4	20.1	57.8	47.5
			17.5	17.5	58	35.5
			Raw data						CD11b+ cells (%)			CD11b+ cells (x107)
		Fig2.H	CD11b+ cells (%)		CD11b+ cells (x107)				DMSO	HDSF		DMSO	HDSF
			DMSO	HDSF	DMSO	HDSF		p-Value	0.0168*		p-Value	0.0055**
			11.8	10.1	2.32	0.865
			22.7	13.2	4.55	1.73
			12.7	15.3	2.05	2.27
			17.1	13.8	3.49	1.97
			15.6	8.6	1.95	0.552
			13.7	7.7	2.1	0.535
			19.9	6.7	3.01	0.716
			Raw data						CD44+ CD62L- CD4+ T cells (%)			CD44+ CD62L- CD4+ T cells (x107)
		Fig2.I	CD44+ CD62L- CD4+ T cells (%)		CD44+ CD62L- CD4+ T cells (x107)				DMSO	HDSF		DMSO	HDSF
			DMSO	HDSF	DMSO	HDSF		p-Value	0.0921		p-Value	0.0132*
			74.9	70.6	1.42	0.714
			72.3	69.2	1.26	0.823
			66.5	88.4	1.11	0.927
			88	70.8	1.91	0.998
			77.6	58.8	0.778	0.331
			77.6	56.2	0.831	0.4
			82.3	64	1.05	0.604
			Raw data						CD44+ CD62L- CD8+ T cells (%)			CD44+ CD62L- CD8+ T cells (x106)
		Fig2.J	CD44+ CD62L- CD8+ T cells (%)		CD44+ CD62L- CD8+ T cells (x106)				DMSO	HDSF		DMSO	HDSF
			DMSO	HDSF	DMSO	HDSF		p-Value	0.0763		p-Value	0.0455*
			29.3	28.6	3.14	2.06
			52.1	23.4	4.19	2.02
			22.7	68.4	2.9	4.35
			74.7	24.7	3.85	1.8
			37.4	13.2	1.97	0.496
			50.9	9.11	2.1	0.563
			55.6	20.1	3.48	1.18
			Raw data						CXCR3+ MHC II+ B cells (%)			CXCR3+ MHC II+ B cells (x106)
		Fig2.K	CXCR3+ MHC II+ B cells (%)		CXCR3+ MHC II+ B cells (x106)				DMSO	HDSF		DMSO	HDSF
			DMSO	HDSF	DMSO	HDSF		p-Value	0.0945		p-Value	0.0233*
			74.9	70.6	1.42	0.714
			72.3	69.2	1.26	0.823
			66.5	88.4	1.11	0.927
			88	70.8	1.91	0.998
			77.6	58.8	0.778	0.331
			77.6	56.2	0.831	0.4
			82.3	64	1.05	0.604

## Sheet: Figure 3
			Raw data
		Fig3.A	IFNα (pg/mL) secretion by pDCs of healthy volunteers
			DMSO	HDSF
			117.82	98.01
			301.47	235.47
			146.58	98.32
			141.65	13.6
			216.14	71.76
			216.22	138.58
			196.33	73.35
			15.25	9.34
			37.9	11.29
			IFNα (pg/mL)
			DMSO	HDSF
		p-Value	0.0031**
			Raw data
		Fig3.B		Ppt1				Ifna
			Time (hrs)	0	4	12	24	0	4	12	24
			Arbitrary units	1.04617	1.45734	1.19485	0.68446	1.08983	2.30634	1.54666	0.558046
				1.06726	2.05539	1.35902	0.671123	1.12634	2.57793	1.47555	0.591229
				1	2.14006	1.29799	0.731957	1	2.5789	1.35432	0.558358
				Arbitrary units
				Ppt1		Ifna
			Time (hrs)	0	4	0	4
			p-Value	0.0172*		0.0001***
			Raw data
		Fig3.C	IFNα secretion by pDCs was measured by ELISA after stimulation
			CpG A		R848
			Ppt1+/+	Ppt1-/-	Ppt1+/+	Ppt1-/-
			8.5475	3.8975	0.574609	0.501565
			8.3475	3.8725	0.575044	0.509826
			8.5975	3.8975	0.545044	0.527217
			7.9475	3.7975	0.535913	0.461565
			CpG A		R848
			Ppt1+/+	Ppt1-/-	Ppt1+/+	Ppt1-/-
		p-Value	<0.0001****		0.0153*
			Raw data
		Fig3.D	IFNα level in serum of HSV infected mice
			Ppt1+/+	Ppt1-/-
			2.7113	2.63304
			3.73304	2.30261
			2.90696	2.80261
			3.30261	2.52435
			3.43739	2.08957
			IFNα level in serum of HSV infected mice
			Ppt1+/+	Ppt1-/-
		p-Value	0.0098**
			Raw data
		Fig3.E	Cytokines secretion by indicated cells measureed by ELISA after CpG B treatment
			B cells		Per.MΦ		BMDMs
			Ppt1+/+	Ppt1-/-	Ppt1+/+	Ppt1-/-	Ppt1+/+	Ppt1-/-
			3.52946	3.04218	0.212063	0.156424	0.654726	0.530719
			3.16582	2.86036	0.207933	0.150338	0.668205	0.537908
			3.44945	2.81673	0.202283	0.153164	0.692018	0.5433
			3.47854	3.23854	0.202283	0.158815
			B cells		Per.MΦ		BMDMs
			Ppt1+/+	Ppt1-/-	Ppt1+/+	Ppt1-/-	Ppt1+/+	Ppt1-/-
		p-Value	0.0165*		<0.0001****		0.0003***
			Raw data
		Fig3.F	Cytokines secretion by indicated cells measureed by ELISA after CpG A or B treatment
			BM pDCs		B cells		Per.MΦ		BMDMs
			DMSO	HDSF	DMSO	HDSF	DMSO	HDSF	DMSO	HDSF
			5.4975	0.1225	3.56	0.1	0.3447	0.149094	0.267598	0.217022
			6.0975	0.0725	4.09	0.1	0.366434	0.116493	0.297944	0.208171
			5.3975	0.01	4.46	0.1	0.399035	0.094759	0.311852	0.224608
			5.2725	0.01	3.53	0.1	0.301232	0.051291
			BM pDCs		B cells		Per.MΦ		BMDMs
			DMSO	HDSF	DMSO	HDSF	DMSO	HDSF	DMSO	HDSF
		p-Value	<0.0001****		<0.0001****		0.0001***		0.0055**

## Sheet: Figure 4
			Raw data
		Fig4.A	Output
			-	+
			0.11551	0.933003
			0.0881236	1.07377
			0.0176247	1.02842
			Output
			-	+
		p-Value	<0.0001****
			Raw data
		Fig4.B	Output
			-	+
			0.0328296	0.862839
			0.0377801	0.70662
			0.0403856	0.768806
			Output
			-	+
		p-Value	<0.0001****
			Raw data
		Fig4.E	WT	Mut2
			1.32473	0.849357
			2.02473	0.611825
			1.48387	0.305913
			1.26613	0.214396
			WT	Mut2
		p-Value	0.0039**
			Raw data
		Fig4.F	Output
			-	+
			0.119838	1.30056
			0.0611319	0.916376
			0.0701153	0.558685
			Output
			-	+
		p-Value	0.0173*
			Raw data
		Fig4.G	Output
			-	+
			0.032839	1.05564
			0.154831	1.73569
			0.0344585	1.29763
			Output
			-	+
		p-Value	0.0032**
			Raw data
		Fig4.H	Output
			-	+
			0.0252324	0.820133
			0.0392902	0.954051
			0.0982256	1.03325
			Output
			-	+
		p-Value	0.0002***
			Raw data
		Fig4.I	Output
			-	+
			0.0542857	0.733945
			0.0251429	0.597949
			0.230857	0.751214
			Output
			-	+
		p-Value	0.0018**

## Sheet: Figure 5
	Fig 5. A
				Raw data
			DHHCx	Empty	1	2	3	4	5	6	7	8	9	10	11	12	13	14	15	16	17	18	19	20	21	22	24
			TLR9-FLAG relative intensity	1	0.839251	1.18318	14.2721	2.68858	1.41388	1.2901	4.64825	4.87181	1.81415	0.125897	0.755285	1.1553	1.17455	0.624692	0.145324	2.47859	7.57594	10.4882	1.07969	11.5248	0.382822	2.06207	2.24185
				1	0.606131	1.26656	5.09046	0.452856	0.204022	0.211803	0.767041	2.71469	0.437634	3.24901	0.119159	5.03822	0.14084	0.196732	2.08296	4.5718	9.43372	22.0806	4.04592	15.007	0.492738	0.507362	5.91037
				1	1.63718	0.582793	7.12078	1.84443	1.0724	1.5751	3.47777	3.50329	2.22875	4.06953	0.424963	8.33972	0.89529	0.96028	1.23913	6.49623	7.32735	13.3094	4.50479	17.0734	1.9229	1.96861	7.4585
			P-value	/	0.934	0.9623	0.0483*	0.3673	0.7886	0.9537	0.1626	0.0129	0.4135	0.285	0.0367	0.1377	0.4421	0.1399	0.7949	0.0388	0.0004***	0.0149*	0.1086	0.0011**	0.8988	0.366	0.0531
	Fig 5. B
	DHHC3												DHHC17														DHHC18														DHHC20
			Raw data
			DHHC3		DHHC17		DHHC18		DHHC20
			WT	Mut	WT	Mut	WT	Mut	WT	Mut
		TLR9-FLAG relative intensity	1	0.079207	1	0.837347	1	0.440688	1	0.763459
			1	0.095588	1	0.452805	1	0.35845	1	1.70951
			1	0.04916	1	0.490548	1	0.822222	1	1.58224
		P-value	<0.0001****		0.0293*		0.0324*		0.301
	Fig 5. C
			Raw data
		Fig5.C	Zdhhc3+/+	Zdhhc3-/-
			2.36138	1.5399
			2.07839	0.798628
			2.3805	1.43703
			Zdhhc3+/+	Zdhhc3-/-
		p-Value	0.0157*
	Fig 5. D
			Empty	DHHC3
		TLR7-FLAG relative intensity	1	0.590551
			1	0.811729
			1	0.134
		P-value	0.0708
	Fig 5. E
			Raw
		DHHCx	Empty	hDHHC3	hDHHC17	hDHHC18	hDHHC20
		TLR9-FLAG relative intensity	1	2.59762	3.11181	1.75044	1.96048
			1	5.18372	3.56184	1.11013	0.629162
			1	2.53814	2.28726	0.36155	0.812398
		P-value	/	0.0365*	0.0169*	0.6556	0.7416

## Sheet: Figure 6
			Raw data
		Fig6.A		PBS	CpG A	CpG B	Pam3CSK4	PolyI:C	LPS	R848
			mTLR9-HA relative grey value	2.08094	1.21949	0.818505	2.26142	2.05464	2.12956	1.84267
				1.74684	1.33317	1.07473	2.17127	2.16391	2.0516	1.81121
				2.07692	1	1.08795	2.39663	2.10486	2.32361	1.93559
			PBS	CpG A
		p-Value	0.0034**
			PBS	CpG B
			0.0011**
			Raw data
		Fig6.B	PBS	R848
			1.80498	1.60236
			1.30747	1.80916
			1.4605	1.74046
			PBS	R848
		p-Value	0.2921
			Raw data
		Fig6.C		Empty	ABHD17a	ABHD17b	PPT1
			mTLR9-FLAG relative grey value	0.742071	1.12438	1.20774	0.457417
				0.937163	0.798507	1.23393	0.288776
				0.836625	0.762189	1.17262	0.104907
			Empty	PPT1
		p-Value	0.0088**
		Fig6D
				Empty	PPT1
			TLR7-FLAG relative intensity	1	0.753455
				1	1.15559
				1	0.511468
			P-value	0.3619
			Raw data
		Fig6.E		CpG A 4hrs		CpG A 24hrs
				Ppt1+/+	Ppt1-/-	Ppt1+/+	Ppt1-/-
			mTLR9-FLAG relative grey value	0.424987	1.16842	0.653992	1.17472
				0.395626	0.813187	0.727503	0.998619
				0.0745527	1.03715	0.526616	1.21064
			CpG A 4hrs
		p-Value	Ppt1+/+	Ppt1-/-
			0.0098**
			CpG A 24hrs
			Ppt1+/+	Ppt1-/-
			0.0050**
			Raw data
		Fig6.F		Ppt1+/+		Ppt1-/-
				PBS	CpG A	PBS	CpG A
			mTLR9-HA relative grey value	1.85719	0.696514	2.23061	1.95159
				1.92426	1.26042	2.25961	2.29045
				2.1733	1.44566	2.23533	1.8121
			Ppt1+/+
		p-Value	PBS	CpG A
			0.0120*
			Ppt1-/-
			PBS	CpG A
			0.6899
			CpG A
			Ppt1+/+	Ppt1-/-
			0.0097**
			Raw data
		Fig6.G		PBS	CpG A
				DMSO	2-BP	HDSF
			mTLR9-HA relative grey value	1.47594	0.416716	1.92825
				1.48522	0.973514	1.66318
				1.54493	0.713361	1.95167
			PBS	CpG A
		p-Value	DMSO	2-BP
			0.0046**
			CpG A
			2-BP	HDSF
			0.0007***

## Sheet: Figure 7
			Raw data
		Fig7.A	TNF secretion by RAW264.7 cell lines was measured by ELISA after stimulation
			CpG B
			WT	Mut2
			87.3	14.5
			88.1	14.1
			87.3	14.1
			88.4	14.5
			CpG B
			WT	Mut2
		p-Value	<0.0001****
			Raw data
		Fig7.B	CpG B	+	-	-
			CpG B-Biotin	-	+	+
			mTLR9	WT	WT	Mut2
			CpG B-bound (cleaved)/ total mTLR9 (total)	0.0603857	0.608241	0.312651
				0.0480556	0.447544	0.325544
				0.0588903	0.49477	0.224013
			p-Value		0.0161*
			Raw data
		Fig7.C	TNF secretion by RAW264.7 cell lines was measured by ELISA after stimulation
			CpG B
			Zdhhc3+/+	Zdhhc3-/-
			2.58738	0.0388878
			2.57105	0.0432421
			2.52206	0.0443851
			CpG B
			Zdhhc3+/+	Zdhhc3-/-
		p-Value	<0.0001****
			Raw data
		Fig7.D	CpG B	+	-	-
			CpG B-Biotin	-	+	+
			Zdhhc3	WT	WT	KO
			CpG B-bound (cleaved)/ total mTLR9 (total)	0.0240901	0.492764	0.212961
				0.0507986	0.481537	0.270591
				0.034564	0.484281	0.184269
			p-Value		0.0005***
			Raw data
		Fig7.E	TNF secretion by RAW264.7 cell lines was measured by ELISA after stimulation
			CpG B
			Ppt1+/+	Ppt1-/-
			2.27929	1.2491
			2.22713	1.22084
			2.28798	1.24692
			2.32493	1.26648
			CpG B
			Ppt1+/+	Ppt1-/-
		p-Value	<0.0001****
			Raw data
		Fig7.F	CpG B	+	-	-
			CpG B-Biotin	-	+	+
			Ppt1	WT	WT	KO
			CpG B-bound (cleaved)/ total mTLR9 (total)	0.0240606	0.435876	0.353383
				0.00946202	0.491386	0.295739
				0.0270073	0.544982	0.180451
			p-Value		0.0231*
			Raw data
		Fig7.G	TNF secretion by RAW264.7 cell lines was measured by ICS after stimulation
			CpG B
			DMSO	2-BP	HDSF
			76.8	53.1	21
			75.5	51.3	21.7
			74.7	50.8	20.8
			73.8	51.3	18.4
			DMSO	2-BP
		p-Value	<0.0001****
			DMSO	HDSF
			<0.0001****
			Raw data
		Fig7.H	CpG B	+	-	-	-
			CpG B-Biotin	-	+	+	+
			DMSO	+	+	-	-
			2-BP	-	-	+	-
			HDSF	-	-	-	+
			CpG B-bound (cleaved)/ total mTLR9 (total)	0.00665557	0.409618	0.205479	0.120671
				0.0084027	0.408631	0.194107	0.186688
				0.0282862	0.434032	0.0940812	0.0246212
			DMSO	2-BP
		p-Value	0.0048**
			DMSO	HDSF
			0.0018**
			Raw data
		Fig7.I	Full length mTLR9 in the Golgi
			mTLR9 % of FL in golgi	Zdhhc3+/+	Zdhhc3-/-
				13.32	23.63
				19.31	21.6
				14.73	25.35
			mTLR9 % of FL in golgi
			Zdhhc3+/+	Zdhhc3-/-
		p-Value	0.0241*
			Raw data
		Fig7.J	mTLR9/UNC93B1 bait
			DMSO	HDSF
			28.96	10.81
			21.69	15.36
			18.2	18.65
			mTLR9/UNC93B1 bait
			DMSO	HDSF
		p-Value	0.0049**

## Sheet: Supplementary Fig. 1
			Raw data								Raw data
		SFig1.A	T cells (%)			B cells (%)				SFig1.A	T cells (x107)			B cells (x107)
			B6	Ppt1+/+ B6.Sle1yaa	Ppt1-/- B6.Sle1yaa	B6	Ppt1+/+ B6.Sle1yaa	Ppt1-/- B6.Sle1yaa			B6	Ppt1+/+ B6.Sle1yaa	Ppt1-/- B6.Sle1yaa	B6	Ppt1+/+ B6.Sle1yaa	Ppt1-/- B6.Sle1yaa
			28.8	16.2	14.7	55	54	72.7			2.45	3.25	1.24	4.67	10.9	6.12
			27	17.5	14.7	57.5	44.8	62.8			2.64	3.7	1.64	5.6	9.46	7.03
			26.8	14.6	7.71	56.5	43.5	67.4			2.11	3.65	0.523	4.45	10.9	4.58
			20.5	18.4	15.7	62	24.9	68.7			1.37	2.74	0.935	4.14	3.68	4.1
			25.1	13.3	17.7	59.8	47.6	65.6			1.75	2.42	1.26	4.19	8.66	4.69
				12	19.2		46.9	61.1				2.55	2.06		9.99	6.54
				10.9	12.4		42.1	61.5				2.01	2.12		7.79	10.6
				7.96	9.32		33.7	60.3				1.59	1.46		6.73	9.44
				10.1	14.4		42.5	61.1				2.33	0.835		9.77	3.53
				11.9	9.81		52.6	59.6				1.25	1.84		5.51	11.2
				14.9	14.3		31.9	73.6				3.25	1.04		6.92	5.32
				27.3	15.3		58.1	65.1				2.53	1.33		5.38	5.68
				16.9	10.9		32.5	59.9				3.72	1.76		7.17	9.7
				14.1	12.9		58.8	73.7				1.89	1.41		7.84	8.13
				22.7	17		58.2	65.8				1.81	1.24		4.64	4.82
				p-Value			p-Value					p-Value			p-Value
				Ppt1+/+ B6.Sle1yaa	Ppt1-/- B6.Sle1yaa		Ppt1+/+ B6.Sle1yaa	Ppt1-/- B6.Sle1yaa				Ppt1+/+ B6.Sle1yaa	Ppt1-/- B6.Sle1yaa		Ppt1+/+ B6.Sle1yaa	Ppt1-/- B6.Sle1yaa
			T cells (%)	0.330986		B cells (%)	<0.0001****				T cells (x107)	<0.0001****		B cells (x107)	0.295605
			Raw data
		SFig1.B	CD38- GL-7+ B cells (%)			CD38- GL-7+ B cells (x106)
			B6	Ppt1+/+ B6.Sle1yaa	Ppt1-/- B6.Sle1yaa	B6	Ppt1+/+ B6.Sle1yaa	Ppt1-/- B6.Sle1yaa
			1.46	6.54	12.2	0.0414	1.25	0.625
			3.21	6.27	11.5	0.125	1.06	1.04
			3.94	6.26	12.9	0.128	0.736	0.576
			0.54	11.9	7.04	0.015	1.54	0.236
			0.54	8.96	7.25	0.0148	1.15	0.288
				12.2	16.3		1.98	1.16
				5.92	9.15		0.286	1.08
				12.1	14.6		0.625	1.44
				9.23	8.19		0.728	0.186
				14.4	6.6		0.793	0.336
				p-Value			p-Value
				Ppt1+/+ B6.Sle1yaa	Ppt1-/- B6.Sle1yaa		Ppt1+/+ B6.Sle1yaa	Ppt1-/- B6.Sle1yaa
			CD38- GL-7+ B cells (%)	0.6561		CD38- GL-7+ B cells (x106)	0.2404
			Raw data
		SFig1.C	Plasma B cells (%)			Plasma B cells (x107)
			B6	Ppt1+/+ B6.Sle1yaa	Ppt1-/- B6.Sle1yaa	B6	Ppt1+/+ B6.Sle1yaa	Ppt1-/- B6.Sle1yaa
			0.46	10.6	6.88	0.0454	2.76	0.729
			0.49	10.3	8.71	0.0557	2.88	1.22
			0.62	4.64	7.05	0.0566	1.48	0.606
			0.54	10.6	2.92	0.0427	2.12	0.222
			0.39	10.4	3.56	0.032	2.5	0.32
				7.28	7.46		2.18	1.04
				4.45	9.75		0.409	2.15
				2.71	5.03		0.328	0.256
				3.2	0.51		0.35	0.0104
				3.44	2.19		0.155	0.166
				6.37	1.99		0.888	0.0387
				1.11	2.81		0.0429	0.0792
				2.84	2.89		0.381	0.168
				4.14	1.93		0.201	0.0574
				3.14	3.13		0.101	0.0774
				p-Value			p-Value
				Ppt1+/+ B6.Sle1yaa	Ppt1-/- B6.Sle1yaa		Ppt1+/+ B6.Sle1yaa	Ppt1-/- B6.Sle1yaa
			T cells (%)	0.4828		B cells (%)	0.0938
			Raw data								Raw data
		SFig1.D	Immature B cells (%)			Mature B cells (%)				SFig1.D	Immature B cells (x108)			Mature B cells (x108)
			B6	Ppt1+/+ B6.Sle1yaa	Ppt1-/- B6.Sle1yaa	B6	Ppt1+/+ B6.Sle1yaa	Ppt1-/- B6.Sle1yaa			B6	Ppt1+/+ B6.Sle1yaa	Ppt1-/- B6.Sle1yaa	B6	Ppt1+/+ B6.Sle1yaa	Ppt1-/- B6.Sle1yaa
			19.9	5.9	9.56	72.6	79.1	79.8			0.196	0.153	0.101	0.716	2.06	0.846
			18.4	6.09	9.74	74.8	73	76.1			0.209	0.171	0.136	0.85	2.04	1.07
			18.2	4.12	12.8	73.8	82.7	73.5			0.166	0.132	0.11	0.674	2.65	0.632
			18.4	6.35	15.5	74.7	64.4	73.9			0.145	0.127	0.118	0.59	1.29	0.562
			19.8	2.49	15.5	72.6	83.4	73.9			0.162	0.0598	0.14	0.595	2	0.665
				3.52	10.8		80.3	76.3				0.106	0.151		2.41	1.07
				7.73	6.67		63.1	80				0.0704	0.147		0.574	1.76
				5.01	8.23		56.2	75.2				0.0355	0.0926		0.4	0.846
				7.37	16.6		73.7	67.7				0.0949	0.065		0.949	0.265
				8.43	4.67		70.2	78.5				0.0529	0.0578		0.441	0.972
				6.89	12.8		66.1	75.4				0.0428	0.0609		0.412	0.357
				10.6	8.99		76.8	71.9				0.0508	0.0493		0.367	0.395
				8.96	9.54		71.5	71				0.0648	0.097		0.516	0.722
				2.86	12.3		81.5	73.1				0.0214	0.0981		0.61	0.582
				11.9	10.3		70.9	75.1				0.0517	0.0478		0.309	0.348
				p-Value			p-Value					p-Value			p-Value
				Ppt1+/+ B6.Sle1yaa	Ppt1-/- B6.Sle1yaa		Ppt1+/+ B6.Sle1yaa	Ppt1-/- B6.Sle1yaa				Ppt1+/+ B6.Sle1yaa	Ppt1-/- B6.Sle1yaa		Ppt1+/+ B6.Sle1yaa	Ppt1-/- B6.Sle1yaa
			Immature B cells (%)	0.000513***		Mature B cells (%)	0.202877				Immature B cells (x108)	0.303122		Mature B cells (x108)	0.227164

## Sheet: Supplementary Fig. 2
			Raw data						T cells (%)			B cells (%)
		SFig2.A	T cells (%)		B cells (%)				DMSO	HDSF		DMSO	HDSF
			DMSO	HDSF	DMSO	HDSF		p-Value	0.242498		p-Value	0.418334
			20.7	26.5	59.2	53.5
			19	19.9	40	50.8
			24.2	16.4	52.2	42
			17	21.2	43.5	53.5
			16.9	21.1	57.4	59.7
			14.7	25.3	59.4	54.5
			17.7	20.2	40.5	62.9
			Raw data						T cells (x107)			B cells (x107)
		SFig2.A	T cells (x107)		B cells (x107)				DMSO	HDSF		DMSO	HDSF
			DMSO	HDSF	DMSO	HDSF		p-Value	0.025188*		p-Value	0.013842*
			4.08	11.7	2.27	4.59
			3.81	8.01	2.61	6.67
			3.7	8.43	2.43	6.21
			3.47	8.88	3.02	7.62
			2.11	7.15	1.35	3.83
			2.26	9.11	1.76	3.79
			2.69	6.13	2.13	6.63
			Raw data						GC B cells (%)			GC B cells (x106)
		SFig2.B	GC B cells (%)		GC B cells (x106)				DMSO	HDSF		DMSO	HDSF
			DMSO	HDSF	DMSO	HDSF		p-Value	0.15		p-Value	0.0007***
			23.6	22.4	2.17	0.864
			16.6	19.8	1.14	0.983
			29.4	8.79	2.1	0.349
			13.3	15.9	1.14	0.792
			20.9	16.8	1.54	0.347
			18.9	17.6	1.48	0.498
			18.6	11.7	1.03	0.273
			Raw data						Plasma cells (%)			Plasma cells (x106)
		SFig2.C	Plasma cells (%)		Plasma cells (x106)				DMSO	HDSF		DMSO	HDSF
			DMSO	HDSF	DMSO	HDSF		p-Value	0.2914		p-Value	0.0634
			9.36	4.71	8.67	2.12
			8.42	9.71	11.7	6.81
			10.5	10.4	9.67	9.43
			21.7	10.4	27.7	7.77
			10.8	8.11	6.78	2.35
			10.8	10.6	7.86	3.73
			6.98	9.26	6.97	4.21
			Raw data						Immature B cells (%)			Mature B cells (%)
		SFig2.D	Immature B cells (%)		Mature B cells (%)				DMSO	HDSF		DMSO	HDSF
			DMSO	HDSF	DMSO	HDSF		p-Value	0.03207		p-Value	0.051904
			20.7	26.5	59.2	53.5
			19	19.9	40	50.8
			24.2	16.4	52.2	42
			17	21.2	43.5	53.5
			16.9	21.1	57.4	59.7
			14.7	25.3	59.4	54.5
			17.7	20.2	40.5	62.9
			Raw data						Immature B cells (x107)			Mature B cells (x107)
		SFig2.D	Immature B cells (x107)		Mature B cells (x107)				DMSO	HDSF		DMSO	HDSF
			DMSO	HDSF	DMSO	HDSF		p-Value	0.457515		p-Value	0.000857***
			4.08	11.7	2.27	4.59
			3.81	8.01	2.61	6.67
			3.7	8.43	2.43	6.21
			3.47	8.88	3.02	7.62
			2.11	7.15	1.35	3.83
			2.26	9.11	1.76	3.79
			2.69	6.13	2.13	6.63

## Sheet: Supplementary Fig. 3
			Raw data
		SFig3.A	ImmGen data: Ppt1 expression among indicated cells
			cDC1s	cDC2s	pDCs	Macs	B cells	CD4+ T	CD8+ T
			6700	858	997	1793	537	433	386
			Raw data
		SFig3.B	IFNα secretion by pDCs was measured by ELISA after stimulation
			CpG A (4hrs)
			Ppt1+/+	Ppt1-/-
			0	0
			0	0
			0	0
			0	0
			CpG A (4hrs)
			Ppt1+/+	Ppt1-/-
		p-Value	UD (Undecteable)
			Raw data
		SFig3.C	IFNα secretion by pDCs was measured by ELISA after stimulation
			CpG B
			Ppt1+/+	Ppt1-/-
			1.76348	1.01565
			1.68956	0.928696
			1.60696	1.04609
			1.54174	1.06348
			CpG B
			Ppt1+/+	Ppt1-/-
		p-Value	<0.0001****
			Raw data
		SFig3.D	ICS of cytokines secretion of BM-pDCs after activation
			CpG A (IFNα)		CpGB (TNF)
			Ppt1+/+	Ppt1-/-	Ppt1+/+	Ppt1-/-
			37.4	23	34.2	15.4
			35.9	30.8	29	19.6
			34.8	20.2	29.8	17.6
			45.5	35.4	23	23.6
			42	38.6	23.5	23.2
			43.1	35.8	33.8	26.2
			41.8	30.6	38.2	25.1
			33.6	33.6	34.7	31.2
					29.7	22.4
			CpG A (IFNα)		CpGB (TNF)
			Ppt1+/+	Ppt1-/-	Ppt1+/+	Ppt1-/-
		p-Value	0.0094**		0.0035**
			Raw data
		SFig3.E	FACS analysis of pDCs in HSV infected mice
			pDCs (%)		pDCs (x104)
			Ppt1+/+	Ppt1-/-	Ppt1+/+	Ppt1-/-
			0.08	0.1	17900	33000
			0.08	0.12	17200	30400
			0.099	0.1	36700	35500
			0.084	0.11	33300	40200
			0.081	0.12	20400	50400
			pDCs (%)		pDCs (x104)
			Ppt1+/+	Ppt1-/-	Ppt1+/+	Ppt1-/-
		p-Value	0.0024**		0.0456*
			Raw data
		SFig3.F	Mixed chimeras pDCs deletion identification
			PBS		DT
			CD45.1+	CD45.2+	CD45.1+	CD45.2+
			26.7	62.4	81.1	7.87
			25.4	65.5	81	9.84
			25.3	67.2	82.8	8.94
			Raw data
		SFig3.G	IFNα level in serum of HSV infected mice
			BDCA2-DTR:Ppt1+/+	BDCA2-DTR:Ppt1-/-
			0.407813	0.360938
			0.379688	0.323437
			0.498437	0.310937
			0.532813	0.407813
			0.320312	0.314063
			0.310937	0.285938
			0.617188	0.260937
			IFNα level in serum of HSV infected mice
			BDCA2-DTR:Ppt1+/+	BDCA2-DTR:Ppt1-/-
		p-Value	0.0314*
			Raw data
		SFig3.H	B cells proliferation was measured by FACS after CpG B stimulation
			Ppt1+/+	Ppt1-/-
			78.6	64.9
			75.6	69.1
			75.3	66.7
			70	69.9
			CFSElo B cells
			Ppt1+/+	Ppt1-/-
		p-Value	0.0144*
			Raw data
		SFig3.I	Cytokines secretion of inhibitor-treated pDCs was measured by ELISA after activation
			CpG A (IFNα)		CpGB (TNF)
			DMSO	HDSF	DMSO	HDSF
			14.7	0	37.1	3.67
			13	0	30.9	2.93
			17.6	0.062	33.5	2.28
			12.1	0.063	30	4.1
			CpG A (IFNα)		CpGB (TNF)
			DMSO	HDSF	DMSO	HDSF
		p-Value	<0.0001****		<0.0001****
			Raw data
		SFig3.J	B cells proliferation was measured by FACS after CpG B stimulation
			DMSO	HDSF
			69.8	54.1
			65.6	51.2
			65.8	54.6
			63.6	52.1
			CFSElo B cells
			Ppt1+/+	Ppt1-/-
		p-Value	0.0001***
			Raw data
		SFig1.K	Early apoptosis (%)			Late apoptosis (%)
			Medium	DMSO	HDSF	Medium	DMSO	HDSF
			14.8	17.6	18.6	23.1	27.2	24.7
			16.6	18.5	16.9	26.6	21.6	23.3
			14.4	19.9	16.8	24.4	22.2	24
			Early apoptosis (%)				Late apoptosis (%)
		p-Value	Medium	DMSO		p-Value	Medium	DMSO
			0.0227*				0.8221
			DMSO	HDSF			DMSO	HDSF
			0.4202				0.9792
			Medium	HDSF			Medium	HDSF
			0.1195				0.9125

[truncated: 4 more sheets: Supplementary Fig. 4, Supplemental Fig. 5, Supplemental Fig. 6, Supplemental Fig. 7]
